# Supplementary material for: Enzymatic Functionalization of Wood as an Antifouling Strategy against the Marine Bacterium Cobetia marina
Source: Polymers (Basel). 2021 Nov 2;13(21):3795. doi: 10.3390/polym13213795 (PMC8587834; doi:10.3390/polym13213795)
Supplement: Supplementary file 1 [file polymers-13-03795-s001.zip]

Archive with 1 entries (1 files):
- polymers-1430262-supplementary.pdf
